# Supplementary material for: Evaluation of Work-Related Personal Exposure to Aerosol Particles
Source: Toxics. 2022 Jul 21;10(7):405. doi: 10.3390/toxics10070405 (PMC9321620; doi:10.3390/toxics10070405)
Supplement: Supplementary file 1 [file toxics-10-00405-s001.zip]

Archive with 1 entries (1 files):
- toxics-1774858-supplementary.pdf
